# Supplementary material for: Odorant receptors of Drosophila are sensitive to the molecular volume of odorants
Source: Sci Rep. 2016 Apr 26;6:25103. doi: 10.1038/srep25103 (PMC4844992; doi:10.1038/srep25103)
Supplement: Supplementary Information [file srep25103-s1.xlsx]

## Sheet: 53587_2_data_set_2083083_f39nfv
	preferd volume	jak-nife SE of volume	flexibility	jak-nife SE of flexibility	p-value	FDR p-value	Bon p-value
Or10a	95.89	12.65	62.3	13.07	0.02	0.05	1
Or13a	132.1	24.11	116.51	31.06	0.17	0.29	1
Or19a	138.45	13.23	84.47	13.26	0	0.01	0.22
Or1a	127.87	13.39	50.3	9.66	0.02	0.04	1
Or22a	105.45	10.03	73.48	11.79	0	0.01	0.14
Or22b	117.54	16.72	29.6	9.76	0.03	0.07	1
Or22c	103.41	34.36	58.29	11.14	0.31	0.47	1
Or23a	90.39	9.7	55.83	8.8	0	0.01	0.08
Or24a	89.1	20.44	43.7	16.49	0.15	0.26	1
Or2a	96.9	10.41	72.55	9.2	0	0	0.03
Or30a	92.5	12.59	30.02	7.38	0.02	0.04	1
Or33a	110.9	18.95	72.62	20.78	0.05	0.11	1
Or33b	49.72	58.14	126.3	56.52	0.18	0.29	1
Or33c	154.62	69.69	77.85	53.32	0.51	0.68	1
Or35a	97.83	9.61	66.22	8.84	0	0	0.02
Or42a	96.48	9.67	46.87	9.28	0.01	0.03	0.77
Or42b	102.74	12.21	62.78	19.77	0.07	0.14	1
Or43a	95.31	7.97	60.7	8.03	0	0	0
Or43b	94.6	5.79	47.84	5.1	0	0	0
Or45a	73.95	848.48	151.61	216.19	0.51	0.68	1
Or45b	85.77	12.14	31.57	5.96	0.01	0.02	0.48
Or46a	103.38	10.22	15.56	12.53	0.01	0.02	0.34
Or47a	113.84	8.25	53.77	7.15	0	0	0.01
Or47b	86.04	9.92	237.65	26.96	0.37	0.51	1
Or49a	124.63	11.84	49.79	9.14	0.03	0.07	1
Or49b	89.62	13.72	48.05	9.76	0	0.01	0.11
Or59a	92.7	16.35	40.14	11.45	0.01	0.03	0.75
Or59b	70.98	9.13	55.45	10.81	0	0	0.01
Or59c	160.17	84.49	46.99	36.82	0.37	0.51	1
Or65a	118.29	31.9	164.57	52.95	0.2	0.32	1
Or67a	104.33	9.42	54.4	8.22	0	0	0.01
Or67b	77.96	12.51	73.18	9.07	0.01	0.02	0.31
Or67c	80.68	9.52	65.81	7.93	0	0	0
Or71a	101.18	17.4	19.5	14.26	0.14	0.25	1
Or74a	248.57	413.85	294.1	327.59	0.62	0.77	1
Or7a	51.71	34.34	121.78	33.48	0.1	0.19	1
Or82a	90.05	18.51	341.64	279.67	0.56	0.71	1
Or85a	78.37	12.54	61.45	9.79	0	0.01	0.18
Or85b	113.26	10.56	67.23	8.54	0	0	0.04
Or85c	132	14.22	48.4	10	0.05	0.11	1
Or85d	151.4	72.91	43.5	43.05	0.32	0.47	1
Or85e	724.85	218.52	279.13	140.48	0.78	0.8	1
Or85f	88.41	5.81	58.16	6.17	0	0	0
Or88a	110.75	9.55	401.31	45.55	0.52	0.68	1
Or92a	61.52	25.02	72.74	25.73	0.09	0.18	1
Or94a	66.76	44.58	60.32	26.45	0.29	0.44	1
Or94b	106.15	9.58	41.22	11.43	0	0.01	0.15
Or98a	121	11.99	70.24	12.15	0.01	0.02	0.42
Or9a	88.21	5.26	53.18	6.02	0	0	0
