# Supplementary material for: Odorant receptors of Drosophila are sensitive to the molecular volume of odorants
Source: Sci Rep. 2016 Apr 26;6:25103. doi: 10.1038/srep25103 (PMC4844992; doi:10.1038/srep25103)
Supplement: Supplementary Information [file srep25103-s2.xlsx]

## Sheet: 53587_2_data_set_2083084_739n7v
	Or10a	Or19a	Or1a	Or22a	Or22b	Or23a	Or2a	Or30a	Or35a	Or42a	Or43a	Or43b	Or45b	Or46a	Or47a	Or49a	Or49b	Or59a	Or59b	Or67a	Or67b	Or67c	Or85a	Or85b	Or85f	Or94b	Or98a	Or9a
7732-18-5	NA	NA	0.0248784	NA	NA	NA	NA	0.0434836	NA	0.0941086	NA	NA	0.0276698	NA	NA	0.0110946	NA	NA	NA	NA	0.140759	NA	NA	NA	NA	0.0403471	NA	NA
7664-41-7	0.0629663	NA	NA	0.101871	NA	NA	NA	NA	0.19741	NA	NA	NA	NA	NA	NA	NA	0.0322006	NA	0.0122978	NA	NA	0.0682282	NA	NA	NA	NA	0.109111	NA
124-38-9	0.0584814	0.0144927	0.00710812	0.0625379	0	0.0238892	0	0.0212213	0.066574	0.120138	0.0475325	0	0.0111629	NA	0.0550764	0.0125731	0.0121468	0.00510177	0.0759611	0.029461	0.110731	0.0406386	0.0721155	0.0181579	0	0.00359623	0.0836876	0
67-56-1	0.0511351	0.0834335	NA	0.117916	NA	0.0131559	0.052128	NA	0.238165	NA	0.0818459	0.0851809	NA	NA	0.0694207	NA	0.022535	NA	0.0612759	0.0242091	NA	0.0549954	0.0890615	0.0688171	0.0543339	NA	0.0441939	0.160582
64-18-6	0.128374	0.120515	NA	0.0534851	NA	0.00219265	0.0234646	NA	0.0854723	NA	0.0489299	0.0659115	NA	NA	0.0208344	NA	0.0156584	NA	0.079281	0.0279335	NA	0.0442022	0.026638	0.0559032	0.0570726	NA	0.0424079	0.123607
75-07-0	0.11252	0.173704	NA	0.166411	NA	0.0541396	0.0831654	NA	0.0804279	NA	0.10782	0.0659115	NA	NA	0.234283	NA	0.0110878	NA	0.177685	0.0409692	0.224769	0.093395	0.146155	0.150058	0.0996525	NA	0.085797	0.373621
79-09-4	0.141037	0.133906	0.0142162	0.103702	NA	0.0131559	0.021572	0	0.0484623	0.192599	0.0675738	0.0627331	0.028129	NA	0.0105741	0.0217008	0.022535	0.0382435	0.0766974	0.134717	0.137069	0.0522778	0.0316326	0.16538	0.0776797	0.0151578	0.0633953	0.143902
64-17-5	0.074663	0.0927039	NA	0.117916	NA	0.0328898	0.0372729	NA	0.220969	NA	0.0574263	0.0819426	NA	NA	0.046516	NA	0.0133717	NA	0.0485285	0.0260713	proposed	0.0632344	0.0977164	0.110449	0.0426989	NA	0.0407116	0.147255
64-19-7	0.0928618	0.128353	NA	0.0507071	NA	0.0175412	0.0396692	NA	0.062626	NA	0.0908379	0.0722943	NA	NA	0.0269026	NA	0.0179478	NA	0.0766974	0.00931118	0.171311	0.0362304	0.0473381	0.110449	0.0676007	NA	0.0889972	0.106457
124-40-3	NA	NA	NA	NA	NA	NA	NA	NA	0.204806	NA	NA	NA	NA	NA	NA	NA	NA	NA	proposed	NA	proposed	proposed	proposed	NA	NA	NA	NA	NA
554-12-1	NA	NA	NA	NA	NA	NA	NA	NA	NA	NA	NA	NA	NA	NA	NA	NA	NA	NA	proposed	NA	proposed	proposed	proposed	NA	NA	NA	NA	NA
107-02-8	0.028022	0.0927039	NA	0.0507071	NA	0.00657796	0.062757	NA	0.044093	NA	0.0574263	0.0754999	NA	NA	0.0435108	NA	0.00880641	NA	0.0638366	0.0609499	proposed	0.034911	0.103358	0.146182	0.0426989	NA	0.0985979	0.0855881
556-82-1	0.0299502	0.29247	NA	0.260573	NA	0.133679	0.139401	NA	0.68933	NA	0.2004	0.227123	NA	NA	0.0994752	NA	0.0799493	NA	0.0818685	0.680121	proposed	0.181574	0.0801286	0.102291	0.131914	NA	0.640008	0.268638
625-33-2	0	NA	NA	0.344739	NA	NA	proposed	NA	NA	NA	NA	NA	NA	NA	NA	NA	NA	NA	proposed	NA	0.473302	proposed	proposed	NA	proposed	NA	NA	NA
75-18-3	0.023893	0.0579399	NA	0.0161165	NA	0.0109633	0.0279659	NA	0.0603098	NA	0.026689	0.0754999	NA	NA	0.0188117	NA	0.00245407	NA	0.183166	0.0204846	proposed	0.0309671	0.0283029	0.130494	0.0923772	NA	0.0169632	0.140541
123-38-6	0.035523	0	NA	0.123177	NA	0.00877062	0.0741002	NA	0.0200229	NA	0	0.0884313	NA	NA	0.0639321	NA	0.00419015	NA	0.0459902	0.0279335	0.17743	0.0482261	0.0919746	0.206115	0.0597624	NA	0.0633953	0.0960625
67-64-1	0.0333415	0.0625751	NA	0.130799	NA	0.00438531	0.0302531	NA	0.100446	0.364448	0.0333613	0.0754999	NA	NA	0.0289254	NA	0.0204432	NA	0.35923	0.0783596	0.115334	0.0332933	0.0332975	0.114498	0.0850686	NA	0.0856592	0.173775
141-43-5	0.0356385	NA	NA	0.133376	NA	proposed	proposed	NA	proposed	NA	proposed	NA	NA	NA	NA	NA	0.0322006	NA	0.0144963	NA	proposed	0.0682282	proposed	NA	proposed	NA	0.109111	proposed
589-38-8	proposed	NA	NA	0.290037	NA	proposed	proposed	NA	proposed	NA	proposed	NA	NA	NA	NA	NA	proposed	NA	proposed	NA	0.0830482	proposed	proposed	NA	proposed	NA	NA	proposed
928-94-9	0.0242668	0.378394	NA	0.27727	NA	0.222408	0.130466	NA	0.755376	NA	0.339937	0.6729	NA	NA	0.146321	NA	0.0392279	NA	0.0818685	0.264407	proposed	0.192017	0.073987	0.528244	0.172195	NA	0.322615	0.353918
623-37-0	proposed	NA	NA	proposed	NA	proposed	proposed	NA	proposed	NA	proposed	NA	NA	NA	NA	NA	proposed	NA	proposed	NA	proposed	proposed	proposed	NA	proposed	NA	NA	proposed
928-96-1	0.0299502	0.375215	NA	0.176303	NA	0.177296	0.110385	NA	0.836467	NA	0.406166	0.342968	NA	NA	0.224532	NA	0.0854133	NA	0.123802	0.290449	0.993612	0.23166	0.291929	0.852554	0.202691	NA	0.469825	0.527393
95-48-7	0.0235191	0.0834335	0.0248784	0.0113439	NA	0.00219265	0.00387447	0.727367	0.0495539	0	0.342907	0.157014	0.955039	NA	0.00507535	0.0190601	0.659413	0.488293	0.00301331	0.153753	0.100423	0.0309671	0.0183136	0.110449	0.116741	0.204993	0	0.196548
695-06-7	0.0928618	0.11588	NA	0.334976	NA	0.056368	0.0655206	NA	0.654431	NA	0.123741	0.139098	proposed	NA	0.121774	NA	0.0110878	NA	0.0612759	0.129878	proposed	0.0830687	0.0366272	0.209722	0.215856	NA	0.104998	0.436096
591-78-6	proposed	NA	NA	0.289904	NA	proposed	proposed	NA	0.449149	NA	proposed	NA	proposed	NA	NA	NA	proposed	NA	proposed	NA	0.69024	proposed	proposed	NA	proposed	NA	NA	proposed
928-97-2	0.0778022	0.343343	NA	0.231183	NA	0.188048	0.18579	NA	0.782414	NA	0.244253	0.235489	proposed	NA	0.13836	NA	0.0636073	NA	0.097475	0.422404	proposed	0.20056	0.544396	0.896073	0.254356	NA	0.466625	0.629381
626-93-7	proposed	NA	NA	proposed	NA	proposed	proposed	NA	proposed	NA	proposed	NA	proposed	NA	NA	NA	proposed	NA	proposed	NA	0.712298	proposed	proposed	NA	proposed	NA	NA	proposed
66-25-1	0.120546	0.0533047	NA	0.229168	NA	0.0644822	0.0770643	NA	0.733834	NA	0.0724472	0.19091	proposed	NA	0.204502	NA	0.00766671	NA	0.0587189	0.0838838	0.305139	0.0482261	0.106145	0.879998	0.148357	NA	0.121	0.190082
6728-26-3	0.0633692	0.199041	0.0426487	0.0853619	0.0289855	0.203219	0.0547624	0.0295921	0.737521	0.639283	0.251847	0.310044	0.0754092	0.0533422	0.139748	0.0901049	0.0190897	0.0460057	0.0597236	0.290795	0.395656	0.121891	0.108761	0.474593	0.122849	0.0666954	0.130155	0.169155
589-91-3	0.0761875	NA	NA	0.1979	NA	proposed	proposed	NA	proposed	0.159992	proposed	proposed	proposed	NA	NA	NA	0.0322006	NA	0.0602771	NA	0.957944	0.0682282	proposed	NA	proposed	NA	0.109111	proposed
71-23-8	0.0312632	0.147933	NA	0.126573	NA	0.0306972	0.12621	NA	0.307731	NA	0.0400335	0.149775	proposed	NA	0.0849956	NA	0.0133717	NA	0.0459902	0.0484181	proposed	0.0948975	0.0436933	0.187843	0.0948039	NA	0.0203558	0.247131
67-63-0	proposed	NA	NA	proposed	NA	proposed	proposed	NA	proposed	NA	proposed	proposed	proposed	NA	NA	NA	proposed	NA	proposed	NA	proposed	proposed	proposed	NA	proposed	NA	NA	proposed
97-64-3	0.128374	0.188312	NA	0.161039	NA	0.0541396	0.154028	NA	0.0854723	NA	0.119846	0.4077	proposed	NA	0.142365	NA	0.0772205	proposed	0.383597	0.110083	proposed	0.604189	0.15649	0.292303	0.266309	NA	0.239408	0.316432
79-20-9	0.0649416	0.0903863	NA	0.115023	NA	0.0241192	0.0396692	NA	0.0510442	proposed	0.0422576	0.11158	proposed	NA	0.126011	NA	0.00679701	proposed	0.660767	0.031658	proposed	0.0375524	0.0249731	0.118526	0.070153	NA	0.0424079	0.157263
109-94-4	0.0437855	0.0811159	NA	0.0161165	NA	0.00877062	0.0349056	NA	0.0394576	proposed	0.0378094	0.0690983	proposed	NA	0.0167889	NA	0.0156584	proposed	0.0844599	0.0148979	proposed	0.0296571	0.0473381	0.0898984	0.0597624	NA	0.0793965	0.157263
1775-43-5	proposed	NA	NA	0.0979586	NA	proposed	proposed	NA	proposed	proposed	proposed	proposed	proposed	NA	NA	NA	proposed	proposed	proposed	NA	proposed	proposed	proposed	NA	proposed	NA	NA	proposed
65-85-0	proposed	NA	NA	proposed	NA	proposed	proposed	NA	proposed	proposed	proposed	proposed	proposed	NA	NA	NA	proposed	proposed	proposed	NA	proposed	proposed	proposed	NA	proposed	NA	NA	proposed
127-17-3	0.107047	0.118197	NA	0.0590818	NA	0.0175412	0.0349056	NA	0.0854723	proposed	0.0863889	0.0690983	proposed	NA	0.0849956	NA	0.0133717	proposed	0.0664012	0.0279335	proposed	0.0428667	0.026638	0.0940502	0.0650211	NA	0.037319	0.150599
6622-76-0	proposed	NA	NA	proposed	NA	proposed	proposed	NA	proposed	proposed	proposed	proposed	proposed	NA	NA	NA	proposed	proposed	proposed	NA	0.232897	proposed	proposed	NA	proposed	NA	NA	proposed
623-70-1	0.370043	0.145111	NA	0.72381	NA	0.0447348	0.0547253	NA	0.129695	proposed	0.0200168	0.710961	proposed	NA	0.197648	NA	0.0156584	proposed	0.00301331	0.262074	proposed	0.0744504	0.307321	0.302169	0.0996525	NA	0.726218	0.395739
624-24-8	proposed	NA	NA	proposed	NA	proposed	proposed	NA	proposed	proposed	proposed	proposed	proposed	NA	NA	NA	proposed	proposed	proposed	NA	proposed	proposed	proposed	NA	proposed	NA	NA	proposed
98-86-2	0.744926	0.133906	0.0319865	0.0891154	NA	0.00657796	0.0230886	0.375291	0.0581768	0.186973	0.222608	0.0722943	0.921639	NA	0.18354	0.0232414	0.0631138	0.270771	0.0209122	0.620708	0.790661	0.0732908	0	0.0898984	0.280256	0.129458	0.272164	0.277743
90-00-6	proposed	NA	NA	proposed	NA	proposed	proposed	proposed	proposed	proposed	proposed	proposed	proposed	NA	NA	NA	proposed	proposed	proposed	proposed	0.285841	proposed	proposed	NA	proposed	NA	NA	proposed
543-49-7	0.0288735	NA	NA	proposed	NA	proposed	proposed	proposed	proposed	proposed	proposed	proposed	proposed	NA	NA	NA	proposed	proposed	proposed	proposed	0.359513	proposed	proposed	NA	proposed	NA	NA	proposed
60-12-8	0.0119475	0.159303	NA	0.0800904	NA	0.0153486	0.032566	proposed	0.532021	proposed	0.193921	0.0595627	proposed	NA	0.046516	NA	0.107357	proposed	0.0208093	0.720369	0.909906	0.12519	0.0543834	0.081531	0.0597624	NA	0.0220521	0.133793
96-48-0	0.0285995	0.104292	NA	0.0829051	NA	0.0285045	0.049568	proposed	0.404438	proposed	0.0422576	0.101568	proposed	NA	0.0374832	NA	0.0110878	proposed	0.0561657	0.312525	proposed	0.0549954	0.0283029	0.187843	0.0972285	NA	0.121	0.250226
5405-41-4	0.217818	0.20611	NA	0.380336	NA	0.171192	0.201455	proposed	0.631112	proposed	0.216329	0.604806	proposed	NA	0.298816	NA	0.0991111	proposed	0.105331	0.243549	proposed	0.137566	0.654371	0.8904	0.256348	NA	0.629452	0.642548
564-94-3	proposed	NA	NA	0.106422	NA	proposed	proposed	proposed	proposed	proposed	proposed	proposed	proposed	NA	NA	NA	proposed	proposed	proposed	proposed	0.0531765	proposed	proposed	proposed	proposed	NA	NA	proposed
50-21-5	0.136025	0.111245	NA	0.0620856	NA	0.0131559	0.032566	proposed	0.105385	proposed	0.0951996	0.0595627	proposed	NA	0.074752	NA	0.0168028	proposed	0.0561657	0.0242091	proposed	0.0563593	0.0233082	0.0602304	0.0650211	NA	0.0697958	0.0960625
3068-88-0	proposed	NA	NA	0.24986	NA	proposed	proposed	proposed	proposed	proposed	proposed	proposed	proposed	NA	NA	NA	proposed	proposed	proposed	proposed	0.231086	proposed	proposed	proposed	proposed	NA	NA	proposed
107-03-9	0.0493745	NA	NA	0.139222	NA	proposed	proposed	proposed	proposed	proposed	proposed	proposed	proposed	NA	NA	NA	0.0322006	proposed	0.0100977	proposed	proposed	0.0682282	proposed	0.216441	proposed	NA	0.109111	proposed
123-72-8	0.0338946	0.0324463	NA	0.112127	NA	0.00657796	0.176457	proposed	0.384094	proposed	0.0444817	0.218872	proposed	NA	0.1041	NA	0.00505873	proposed	0.0383975	0.165453	0.2155	0.0563593	0.0611461	0.209722	0.0850686	NA	0.111399	0.0960625
78-93-3	0.058173	0.0834335	NA	0.279254	NA	0.0263118	0.0470435	proposed	0.133902	proposed	0.0521271	0.12175	proposed	NA	0.0849956	NA	0.0156584	proposed	0.41775	0.177044	0.14836	0.0563593	0.0473381	0.157755	0.142656	NA	0.0424079	0.370826
123-75-1	0.0424308	NA	NA	0.0809265	NA	proposed	proposed	proposed	proposed	proposed	proposed	proposed	proposed	NA	NA	NA	0.0322006	proposed	0.0314352	proposed	proposed	0.0682282	proposed	proposed	proposed	NA	0.109111	proposed
626-38-0	0	NA	NA	0.514571	NA	proposed	proposed	proposed	proposed	proposed	proposed	proposed	proposed	NA	NA	NA	proposed	proposed	proposed	proposed	proposed	proposed	proposed	proposed	proposed	NA	NA	proposed
470-82-6	proposed	NA	NA	0.0766115	NA	proposed	proposed	proposed	proposed	proposed	proposed	proposed	proposed	NA	NA	NA	0.0322006	proposed	proposed	proposed	0.0937973	0.0682282	proposed	proposed	proposed	NA	0.109111	proposed
638-11-9	proposed	NA	NA	proposed	NA	proposed	proposed	proposed	proposed	proposed	proposed	proposed	proposed	NA	NA	NA	proposed	proposed	proposed	proposed	0.163118	proposed	proposed	proposed	proposed	NA	NA	proposed
7452-79-1	0.0696216	NA	NA	0.586738	NA	proposed	proposed	proposed	proposed	proposed	proposed	proposed	proposed	NA	NA	NA	0.0322006	proposed	0.127455	proposed	0.148396	0.18283	0.195963	proposed	proposed	NA	0.109111	proposed
629-19-6	0.0696216	NA	NA	0.121246	NA	proposed	proposed	proposed	proposed	proposed	proposed	proposed	proposed	NA	NA	NA	0.0322006	proposed	0.0122978	proposed	proposed	0.0682282	proposed	proposed	proposed	NA	0.109111	proposed
5837-78-5	proposed	NA	NA	proposed	NA	proposed	proposed	proposed	proposed	proposed	proposed	proposed	proposed	NA	NA	NA	proposed	proposed	proposed	proposed	0.20141	proposed	proposed	proposed	proposed	NA	NA	proposed
624-41-9	proposed	NA	NA	0.567911	NA	proposed	proposed	proposed	proposed	proposed	proposed	proposed	proposed	NA	NA	NA	proposed	proposed	proposed	proposed	0.233696	proposed	proposed	proposed	proposed	NA	NA	proposed
590-01-2	proposed	NA	NA	proposed	NA	proposed	proposed	proposed	proposed	proposed	proposed	proposed	proposed	NA	NA	NA	proposed	proposed	proposed	proposed	proposed	proposed	proposed	proposed	proposed	NA	NA	proposed
539-82-2	proposed	NA	NA	proposed	NA	proposed	proposed	proposed	proposed	proposed	proposed	0.522106	proposed	NA	0.583714	NA	proposed	proposed	proposed	proposed	proposed	proposed	proposed	proposed	proposed	NA	NA	proposed
431-03-8	0.0475644	0.181428	0.0248784	0.22948	NA	0.0736591	0.043171	0.0278593	0.185265	0.753282	0.123029	0.265856	0.0721822	NA	0.119917	0.0776176	0.0347096	0.0585771	0.374425	0.182272	0.213896	0.092127	0.145642	0.37564	0.0819454	0.0593332	0.106433	0.403799
98-01-1	0.724979	0.0695279	NA	0.0974455	NA	0.0674504	0.0547253	proposed	0.68933	proposed	0.0311372	0.153382	proposed	NA	0.0374832	NA	0.00766671	proposed	0.145155	0.616875	0	0.0773017	0.0382921	0.238062	0.196609	NA	0.133801	0.368025
628-63-7	0.0647576	0.509903	0.0924055	0.550149	0.0724638	0.130874	0.18549	0.032999	0.756296	0.16454	0.147893	0.365542	0.0805121	NA	0.831424	0.130009	0.0190554	0.0800575	0.168758	0.525893	0.367945	0.0477259	0.123047	0.619171	0.133164	0.124245	0.606586	0.325739
589-63-9	proposed	NA	NA	proposed	NA	proposed	proposed	proposed	proposed	proposed	proposed	proposed	proposed	NA	NA	NA	proposed	proposed	proposed	proposed	proposed	proposed	proposed	proposed	proposed	proposed	proposed	proposed
644-35-9	proposed	NA	NA	0.152131	NA	proposed	proposed	proposed	proposed	proposed	proposed	proposed	proposed	NA	NA	NA	proposed	proposed	proposed	proposed	0.123452	proposed	proposed	proposed	proposed	proposed	proposed	proposed
589-62-8	proposed	NA	NA	proposed	NA	proposed	proposed	proposed	proposed	proposed	proposed	proposed	proposed	NA	NA	NA	proposed	proposed	proposed	proposed	0.0928516	proposed	proposed	proposed	proposed	proposed	proposed	proposed
78-83-1	proposed	NA	NA	proposed	NA	proposed	proposed	proposed	0.681492	proposed	proposed	proposed	proposed	NA	NA	NA	proposed	proposed	proposed	proposed	proposed	proposed	proposed	proposed	proposed	proposed	proposed	proposed
71-36-3	0.0320341	0.26421	0.0355406	0.258969	NA	0.190527	0.127095	0.0448941	0.784702	0.304634	0.0863889	0.315207	0.160136	NA	0.140799	0.0922039	0.0364254	0.0748139	0.125111	0.172419	0.496933	0.10444	0.0508991	0.176687	0.109375	0.0253962	0.080306	0.395739
645-56-7	proposed	NA	NA	proposed	NA	proposed	proposed	proposed	proposed	proposed	proposed	proposed	proposed	0.0704613	proposed	NA	0	proposed	proposed	proposed	proposed	proposed	proposed	proposed	proposed	proposed	proposed	proposed
56-81-5	0.0275424	0.0718455	NA	0.0103479	NA	0.00438531	0.032566	proposed	0.0556773	proposed	0.0289131	0.0563997	proposed	NA	0.0269026	NA	0.0122294	proposed	0.00753328	0.0148979	proposed	0.027044	0.0473381	0	0.0426989	proposed	0.03223	0.103001
79-31-2	0.123176	0.139492	NA	0.100489	NA	0.0131559	0.0234646	proposed	0.0672581	proposed	0.0675738	0.0722943	proposed	NA	0.074752	NA	0.0168028	proposed	0.0922572	0.0167601	0.164539	0.0455405	0.0299677	0.142289	0.0751894	proposed	0.0601951	0.140541
470-67-7	0.027374	NA	NA	0.101871	NA	proposed	proposed	proposed	proposed	proposed	proposed	proposed	proposed	NA	proposed	NA	proposed	proposed	0.0374758	proposed	proposed	proposed	proposed	proposed	proposed	proposed	proposed	proposed
513-86-0	0	NA	NA	0.244383	NA	proposed	proposed	proposed	proposed	proposed	proposed	proposed	proposed	NA	proposed	NA	proposed	proposed	proposed	proposed	proposed	proposed	proposed	proposed	proposed	proposed	proposed	0.799051
141-78-6	0.0538024	0.138174	0.0106622	0.166536	0.0108696	0.0320309	0.0279811	0.0295334	0.0879972	0.874244	0.0832277	0.496727	0.0520006	0.0467001	0.377747	0.0397338	0.0178514	0.144133	0.508944	0.122935	0.148063	0.0685716	0.20703	0.00488831	0.0732651	0.0523465	0.0752168	0.220858
107-92-6	0.0948219	0.147933	NA	0.0996947	NA	0.0131559	0.0547253	proposed	0.116349	0.083793	0.0574263	0.104889	proposed	NA	0.0899308	NA	0.0268286	proposed	0.0675567	0.330467	0.179612	0.054961	0.0249731	0.157755	0.0923772	proposed	0.0963657	0.487749
93-89-0	0.83466	0.106609	NA	0.1005	NA	0.00657796	0.0302531	proposed	0.0312986	proposed	0.0111204	0.0595627	proposed	NA	0.134301	NA	0.00592769	proposed	0.00602662	0.64754	0.415938	0.0231404	0.0183136	0.0559032	0.0923772	proposed	0.779	0.173775
89-83-8	proposed	NA	NA	proposed	NA	proposed	proposed	proposed	proposed	proposed	proposed	proposed	proposed	NA	proposed	NA	proposed	proposed	proposed	proposed	proposed	proposed	proposed	proposed	proposed	proposed	proposed	proposed
108-29-2	0.218453	NA	NA	0.277094	NA	proposed	proposed	proposed	proposed	proposed	proposed	proposed	proposed	NA	proposed	NA	0.0322006	proposed	0.0491339	proposed	0.249036	0.0682282	proposed	proposed	proposed	proposed	0.109111	proposed
513-85-9	0.0147664	0.0764807	NA	0.0751507	NA	0.0109633	0.0420955	proposed	0.0804279	proposed	0.0444817	0.481565	proposed	NA	0.0269026	NA	0.00679701	proposed	0.0409247	0.0428314	0.249035	0.0758735	0.0861177	0.0645349	0.06241	proposed	0.0537946	0.738588
89-82-7	proposed	NA	NA	0.0894536	NA	proposed	proposed	proposed	proposed	proposed	proposed	proposed	proposed	proposed	proposed	NA	proposed	proposed	proposed	proposed	0.0815802	proposed	proposed	proposed	proposed	proposed	proposed	proposed
6485-40-1	proposed	proposed	NA	0.0968271	NA	proposed	proposed	proposed	proposed	proposed	proposed	proposed	proposed	proposed	proposed	NA	proposed	proposed	proposed	proposed	0.116366	proposed	proposed	proposed	proposed	proposed	proposed	proposed
2305-25-1	0	proposed	NA	0.312164	NA	proposed	proposed	proposed	proposed	proposed	proposed	proposed	proposed	proposed	proposed	NA	proposed	proposed	proposed	proposed	0.188602	proposed	proposed	proposed	proposed	proposed	proposed	proposed
107-87-9	0.0957617	0.118197	NA	0.355261	NA	0.0644822	0.114177	proposed	0.398765	proposed	0.138841	0.324426	proposed	proposed	0.292903	NA	0.0156584	proposed	0.172221	0.183961	proposed	0.113586	0.0283029	0.413507	0.181538	proposed	0.0633953	0.467375
110-62-3	0.0546901	0.0741631	NA	0.246931	NA	0.00877062	0.0863084	proposed	0.462741	proposed	0.0400335	0.0787158	proposed	proposed	0.13836	NA	0.00419015	proposed	0.0434556	0.125	0.58726	0.0549954	0.0382921	0.213315	0.104505	proposed	0.114599	0.157263
616-25-1	0.028022	0.311484	NA	0.126573	NA	0.152663	0.130466	proposed	0.233897	proposed	0.286485	0.452134	proposed	proposed	0.180057	NA	0.0717691	proposed	0.115862	0.0335202	proposed	0.223828	0.106145	0.0857254	0.139901	proposed	0.0254447	0.653392
89-78-1	proposed	proposed	NA	proposed	NA	proposed	proposed	proposed	proposed	proposed	proposed	proposed	proposed	proposed	proposed	NA	proposed	proposed	NA	proposed	proposed	proposed	proposed	proposed	proposed	proposed	proposed	proposed
78-70-6	0.0268965	0.501609	NA	0.0920962	NA	0.0263118	0.0711899	proposed	0.185553	proposed	0.0625707	0.0444886	proposed	proposed	0.1041	NA	0.0181953	proposed	0.00820334	0.216037	0.0469004	0.0458488	0.0149839	0.202491	0.0486755	proposed	0.470807	0.0960625
5392-40-5	proposed	proposed	NA	0.158492	NA	proposed	proposed	proposed	proposed	proposed	proposed	proposed	proposed	proposed	proposed	proposed	proposed	proposed	NA	proposed	0.166357	proposed	proposed	proposed	proposed	proposed	proposed	proposed
24683-00-9	0.0696216	proposed	NA	0.065996	NA	proposed	proposed	proposed	proposed	proposed	proposed	proposed	proposed	proposed	proposed	proposed	0.0322006	proposed	0.0374758	proposed	proposed	0.0682282	proposed	proposed	proposed	proposed	0.109111	proposed
97-53-0	0.205862	0.0834335	NA	0.141743	NA	0.0219265	0.0372729	proposed	0.0487274	proposed	0.0378094	0.0722943	proposed	proposed	0.0228571	proposed	0.00592769	proposed	0.0689695	0.031658	0.156669	0.0244395	0.0349623	0.138376	0.070153	proposed	0.188205	0.109905
97-54-1	proposed	proposed	NA	0.134384	NA	proposed	proposed	proposed	proposed	proposed	proposed	proposed	proposed	proposed	proposed	proposed	proposed	proposed	NA	proposed	0.0592092	proposed	proposed	proposed	proposed	proposed	proposed	proposed
100-47-0	proposed	proposed	NA	proposed	NA	proposed	proposed	proposed	proposed	proposed	proposed	proposed	proposed	proposed	proposed	proposed	proposed	proposed	NA	proposed	0.524594	proposed	proposed	proposed	proposed	proposed	proposed	proposed
3268-49-3	proposed	proposed	NA	proposed	NA	proposed	proposed	proposed	proposed	proposed	proposed	proposed	proposed	proposed	proposed	proposed	proposed	proposed	NA	proposed	proposed	proposed	proposed	proposed	proposed	proposed	proposed	proposed
100-52-7	0.228771	0.0857511	0.0852974	0.0311648	NA	0.00877062	0.033568	0.597451	0.470817	0.111541	0.221779	0.0787158	0.776353	0.190279	0.0941788	0.00649853	0.0746348	0.0441746	0.0218173	0.651373	0.657602	0.0448142	0.0676691	0.150058	0.155533	0.0397447	0.113318	0.262531
1192-62-7	0	proposed	NA	0.205221	NA	proposed	proposed	proposed	proposed	proposed	proposed	proposed	NA	proposed	proposed	proposed	proposed	proposed	NA	proposed	proposed	proposed	proposed	proposed	proposed	proposed	proposed	proposed
110-60-1	0.0244917	0.0996566	NA	0.0368192	NA	0.0153486	0.0420955	proposed	0.170277	proposed	0.0311372	0.0444886	NA	proposed	0.00465244	proposed	0.0186296	proposed	0.0138981	0.0111734	proposed	0.0448142	0.0199785	0.102267	0.0597624	proposed	0.101719	0.163893
591-68-4	proposed	proposed	proposed	proposed	proposed	proposed	proposed	proposed	proposed	proposed	proposed	proposed	NA	proposed	proposed	proposed	proposed	proposed	NA	proposed	proposed	proposed	proposed	proposed	proposed	proposed	proposed	proposed
546-80-5	proposed	proposed	proposed	0.199464	proposed	proposed	proposed	proposed	proposed	proposed	proposed	proposed	NA	proposed	proposed	proposed	proposed	proposed	NA	proposed	0.0588572	proposed	proposed	proposed	proposed	proposed	proposed	proposed
6032-29-7	0.0899272	0.343343	proposed	0.280749	proposed	0.190527	0.148971	proposed	0.652206	proposed	0.400028	0.661214	NA	proposed	0.301757	proposed	0.0717691	proposed	0.115862	0.0946134	proposed	0.189314	0.171916	0.509712	0.228456	proposed	0.287412	0.691505
123-51-3	0.0154751	0.356103	proposed	0.264179	proposed	0.167894	0.114177	proposed	0.788895	proposed	0.274521	0.210736	NA	proposed	0.121774	proposed	0.0334768	proposed	0.0703391	0.177044	0.500724	0.111079	0.0166487	0.098181	0.142656	proposed	0.0990423	0.37919
705-86-2	0.0261051	0.0672103	proposed	0.0132676	proposed	0.0153486	0.0279659	proposed	0.0417755	proposed	0.0333613	0.0474123	NA	proposed	0.0228571	proposed	0.00766671	proposed	0.0208093	0.0223468	proposed	0.0283495	0.0473381	0.098181	0.0328142	proposed	0.0537946	0.0679519
108-94-1	0.0227635	proposed	0.0248784	0.198216	proposed	0.157776	0.100796	0.0142901	0.699381	0.245808	0.44928	proposed	0.0688057	0.0415874	0.0187662	0.0297039	0.0322006	0.0782253	0.0491339	proposed	0.319435	0.0682282	proposed	proposed	proposed	0.0379976	0.109111	proposed
71-41-0	0.0714752	0.375215	proposed	0.506197	proposed	0.262744	0.13486	proposed	0.794073	proposed	0.342907	0.47746	NA	proposed	0.256454	proposed	0.104606	proposed	0.158635	0.376439	proposed	0.337755	0.177057	0.618734	0.215105	proposed	0.26821	0.541893
5949-05-03	proposed	proposed	proposed	0.12603	proposed	proposed	proposed	proposed	proposed	proposed	proposed	proposed	NA	proposed	proposed	proposed	proposed	proposed	NA	proposed	0.0942858	proposed	proposed	proposed	proposed	proposed	proposed	proposed
109-52-4	0.10427	0.20611	proposed	0.0905555	proposed	0.0241192	0.0445532	proposed	0.229609	proposed	0.0675738	0.0627331	NA	proposed	0.074752	proposed	0.0145147	proposed	0.0766974	0.664789	0.0809885	0.0428667	0.0366272	0.122535	0.0676007	proposed	0.0203558	0.140541
505-10-2	0.0668616	0.0996566	proposed	0.0798905	proposed	0.0153486	0.0470435	proposed	0.720233	proposed	0.10782	0.164356	NA	proposed	0.685664	proposed	0.0216442	proposed	0.0455573	0.139521	proposed	0.0832279	0.119802	0.184141	0.145472	proposed	0.111533	0.376409
109-60-4	0.212372	0.118197	0.0319865	0.687636	proposed	0.0591994	0.105261	0.0670444	0.529635	0.921101	0.138841	0.675202	0.0585992	proposed	0.741008	0.0629466	0.0248329	0.104868	0.188665	0.195443	0.157713	0.118484	0.0199785	0.587549	0.164427	0.0593332	0.521029	0.544291
623-42-7	0.158093	0.106609	proposed	0.746768	proposed	0.0241192	0.0961487	proposed	0.475404	proposed	0.131381	0.675202	NA	proposed	0.493525	proposed	0.0392279	proposed	0.392848	0.288047	proposed	0.13933	0.0543834	0.295601	0.114275	proposed	0.249009	0.500293
105-37-3	0.0973402	0.0903863	proposed	0.404094	proposed	0.00877062	0.0831654	proposed	0.0672581	proposed	0.0951996	0.661214	NA	proposed	0.228617	proposed	0.0194988	proposed	0.295383	0.108898	proposed	0.0938142	0.169346	0.224006	0.104505	proposed	0.125315	0.271782
107-85-7	proposed	proposed	proposed	proposed	proposed	proposed	proposed	proposed	0.449149	proposed	proposed	proposed	NA	proposed	proposed	proposed	proposed	proposed	NA	proposed	proposed	proposed	proposed	proposed	proposed	proposed	proposed	proposed
503-74-2	0.106926	0.179522	proposed	0.0734813	proposed	0.0109633	0.0372729	NA	0.062613	proposed	0.0422576	0.0690983	NA	proposed	0.0582706	proposed	0.0190936	proposed	0.0870551	0.127444	proposed	0.0482261	0.0473381	0.081531	0.0751894	proposed	0.0441939	0.153935
106-44-5	0.165794	proposed	0.0462028	0.142689	proposed	proposed	0.000235297	0.649743	0.041554	0.0413686	proposed	proposed	0.342368	0.698584	0.0133188	0.0167739	0.473223	0	0.0433727	proposed	0.0885631	0.0682282	proposed	proposed	proposed	0.458189	0.109111	proposed
108-39-4	proposed	proposed	proposed	proposed	proposed	proposed	proposed	NA	proposed	proposed	proposed	proposed	NA	proposed	proposed	proposed	0.546396	proposed	NA	proposed	proposed	proposed	proposed	proposed	proposed	proposed	proposed	proposed
93-15-2	0.101619	proposed	0	0.136798	proposed	proposed	0.0175896	0.0465682	0.105394	0.046518	proposed	proposed	0.0399878	proposed	0	0.00606053	0.0322006	0.46691	0.0547664	proposed	0.124791	0.0682282	proposed	proposed	proposed	0.0344104	0.109111	proposed
100-51-6	0.0299502	0.0996566	proposed	0.0740249	proposed	0.00877062	0.0190549	NA	0.274555	proposed	0.269377	0.0415595	NA	proposed	0.0435108	proposed	0.295318	proposed	0.0510705	0.290449	0.706231	0.0632344	0.0349623	0.0773149	0.102078	proposed	0.037319	0.177053
108-93-0	0	proposed	proposed	0.200572	proposed	0.114778	0.156474	NA	proposed	proposed	0.502655	proposed	NA	proposed	proposed	proposed	proposed	proposed	NA	proposed	proposed	proposed	NA	proposed	0.216287	proposed	proposed	proposed
100-66-3	proposed	proposed	0.0177703	0	proposed	proposed	0.0175896	0.710984	0.0433463	0.15301	proposed	proposed	0.452168	proposed	0.101902	0.000469422	proposed	0.365207	NA	proposed	0.293171	proposed	NA	proposed	proposed	0.0683478	proposed	proposed
110-54-3	proposed	proposed	proposed	proposed	proposed	proposed	proposed	NA	proposed	proposed	proposed	proposed	NA	proposed	proposed	proposed	proposed	proposed	NA	proposed	proposed	proposed	NA	proposed	proposed	proposed	proposed	proposed
120-72-9	0.0562185	proposed	proposed	0.10511	proposed	proposed	proposed	NA	proposed	0.0535307	proposed	proposed	NA	NA	proposed	proposed	0.0322006	proposed	0.0602771	proposed	proposed	0.0682282	NA	proposed	proposed	proposed	0.109111	proposed
90-02-8	proposed	proposed	proposed	0.114848	proposed	proposed	proposed	NA	proposed	proposed	proposed	proposed	NA	NA	proposed	proposed	proposed	proposed	NA	proposed	proposed	proposed	NA	proposed	proposed	proposed	proposed	proposed
7778-87-2	proposed	proposed	proposed	proposed	proposed	proposed	proposed	NA	proposed	proposed	proposed	proposed	NA	NA	proposed	proposed	proposed	proposed	NA	proposed	proposed	proposed	NA	proposed	proposed	proposed	proposed	proposed
2639-63-6	0.0164863	0.136695	proposed	0.138646	proposed	0.0219265	0.0372729	NA	0.811449	proposed	0.0521271	0.0627331	NA	NA	0.0899308	proposed	0.0122294	proposed	0.0208093	0.165453	0.377677	0.0362304	0.159065	0.356791	0.0395511	0.0660139	0.117799	0.0820788
79-77-6	proposed	proposed	proposed	proposed	proposed	proposed	proposed	NA	proposed	proposed	proposed	proposed	NA	NA	proposed	proposed	NA	NA	NA	proposed	0.0739487	NA	NA	proposed	proposed	proposed	proposed	proposed
3658-77-3	proposed	proposed	proposed	proposed	proposed	proposed	proposed	NA	proposed	proposed	proposed	proposed	NA	NA	proposed	proposed	NA	NA	NA	proposed	proposed	NA	NA	proposed	proposed	proposed	proposed	proposed
4798-44-1	proposed	proposed	proposed	proposed	proposed	proposed	proposed	NA	proposed	proposed	proposed	proposed	NA	NA	proposed	proposed	NA	NA	NA	proposed	0.253902	NA	NA	proposed	proposed	proposed	proposed	proposed
90-05-1	proposed	proposed	proposed	0.0544334	proposed	proposed	proposed	NA	proposed	proposed	proposed	proposed	NA	NA	proposed	proposed	NA	NA	NA	proposed	NA	NA	NA	proposed	proposed	proposed	proposed	NA
928-95-0	0.0280907	0.359292	proposed	0.193978	proposed	0.190527	0.13486	NA	0.806638	proposed	0.206814	0.389372	NA	NA	0.15023	proposed	0.043854	NA	0.0514557	0.273789	NA	0.216743	0.470076	0.908365	0.238417	proposed	0.601767	0.41475
2883-98-9	proposed	proposed	proposed	0.156556	proposed	proposed	proposed	NA	proposed	proposed	proposed	proposed	NA	NA	proposed	proposed	NA	NA	NA	proposed	NA	NA	NA	proposed	proposed	proposed	proposed	NA
140-29-4	0	proposed	proposed	0.0779301	proposed	proposed	proposed	NA	0	proposed	proposed	proposed	NA	NA	proposed	proposed	NA	NA	NA	proposed	NA	NA	NA	proposed	NA	proposed	proposed	NA
462-94-2	0.0235191	0.108927	proposed	0.0161165	proposed	0.00438531	0.0302531	NA	0.120047	proposed	0.0467058	0.0787158	NA	NA	0.00667519	proposed	0.00994676	NA	0.0333541	0.00372447	NA	0.0468818	0.0233082	0.118526	0.0801548	proposed	0.0953977	0.147255
122-78-1	0.308624	0.0509871	proposed	0.108916	proposed	0.0219265	0.052128	NA	0.0173283	NA	0.0836112	0.0659115	NA	NA	0.134301	proposed	0.0631138	NA	0.0281619	0.393549	0.658285	0.0559548	0.0770782	0.157755	0.0899469	proposed	0.27038	0.123607
111-27-3	0.0464317	0.545291	0.0781893	0.216162	0.0615942	0.210305	0.123526	0.0431613	0.838616	0.496765	0.527278	0.383111	0.111038	NA	0.21183	0.144706	0.0322464	0.0441746	0.104482	0.404047	0.611149	0.195182	0.496978	0.758877	0.232994	0.104219	0.426809	0.373475
5454-28-4	proposed	proposed	proposed	proposed	proposed	NA	proposed	NA	proposed	NA	proposed	NA	NA	NA	proposed	proposed	NA	NA	NA	proposed	NA	NA	NA	proposed	NA	proposed	proposed	NA
142-62-1	0.0957617	0.20611	proposed	0.287872	proposed	0.0263118	0.0470435	NA	0.0959119	NA	0.111889	0.0627331	NA	NA	0.046516	proposed	0.02024	NA	0.0896542	0.057897	0.159385	0.0442022	0.0233082	0.161576	0.0923772	proposed	0.0697958	0.150599
123-86-4	0.335649	0.296669	proposed	0.43014	proposed	0.152663	0.197434	NA	0.301179	NA	0.16723	0.664636	NA	NA	0.802516	proposed	0.0365286	NA	0.139792	0.443758	0.281982	0.0904115	0.0233082	0.903638	0.215105	proposed	0.698068	0.520069
106-36-5	proposed	proposed	proposed	proposed	proposed	NA	proposed	NA	proposed	NA	proposed	NA	NA	NA	proposed	proposed	NA	NA	NA	proposed	NA	NA	NA	proposed	NA	proposed	proposed	NA
105-54-4	0.0489642	0.308997	0.0106622	0.58845	0.00362319	0.0591338	0.0373897	0.0227195	0.343524	0.786681	0.175201	0.691474	0.0434437	NA	0.283682	0.0671355	0.0272173	0.0603254	0.137337	0.424422	0.114132	0.395691	0.487816	0.296038	0.0980806	0.0636853	0.241631	0.442603
18829-55-5	proposed	proposed	proposed	proposed	proposed	NA	proposed	NA	0.792379	NA	proposed	NA	NA	NA	proposed	proposed	NA	NA	NA	proposed	NA	NA	NA	proposed	NA	proposed	proposed	NA
110-19-0	0.500974	0.261095	proposed	0.854626	proposed	0.0447348	0.118073	NA	0.185553	NA	0.18407	0.681929	NA	NA	0.585705	proposed	0.00880641	NA	0.129116	0.0892973	NA	0.135692	0.00332975	0.47163	0.137197	proposed	0.66464	0.570315
123-07-9	proposed	proposed	proposed	0.155174	proposed	NA	proposed	NA	proposed	NA	proposed	NA	NA	NA	proposed	proposed	0.27495	NA	NA	proposed	NA	NA	NA	proposed	NA	proposed	proposed	NA
123-11-5	proposed	proposed	proposed	0.0584445	proposed	NA	proposed	NA	proposed	NA	NA	NA	NA	NA	proposed	proposed	NA	NA	NA	proposed	0.099443	NA	NA	proposed	NA	NA	proposed	NA
142-82-5	NA	proposed	proposed	0.0829031	proposed	NA	proposed	NA	proposed	NA	NA	NA	NA	NA	proposed	proposed	NA	NA	NA	proposed	0.0882217	NA	NA	proposed	NA	NA	proposed	NA
93-58-3	0.833366	0.0927039	proposed	0.0829051	proposed	0.00657796	0.0302531	NA	0.0342176	NA	0.0772015	0.146192	NA	NA	0.176452	proposed	0.0365286	NA	0.0108381	0.666705	NA	0.0415341	0.0577972	0.118526	0.157582	NA	0.696309	0.218926
6378-65-0	0.035523	0.0625751	proposed	0.0479178	proposed	0.0109633	0.0302531	NA	0.550137	NA	0.0378094	0.038625	NA	NA	0.0208344	proposed	0.0110878	NA	0.0333541	0.0130356	NA	0.0231404	0.0611461	0.0688171	0.06241	NA	0.0441939	0.0643976
105-21-5	NA	proposed	proposed	proposed	proposed	NA	proposed	NA	proposed	NA	NA	NA	NA	NA	proposed	proposed	NA	NA	NA	proposed	0.576395	NA	NA	proposed	NA	NA	proposed	NA
111-71-7	NA	proposed	proposed	0.516082	proposed	NA	proposed	NA	0.670043	NA	NA	NA	NA	NA	proposed	proposed	NA	NA	NA	proposed	0.200872	NA	NA	proposed	NA	NA	proposed	NA
106-35-4	NA	proposed	proposed	proposed	proposed	NA	proposed	NA	NA	NA	NA	NA	NA	NA	proposed	proposed	NA	NA	NA	proposed	NA	NA	NA	proposed	NA	NA	proposed	NA
110-43-0	0.0552199	0.518098	0.11373	0.268494	0.0833333	0.151926	0.158123	0.055115	0.346183	0.567303	0.224957	0.307578	0.0823119	0.0115187	0.590743	0.153752	0.023867	0.0835528	0.0929593	0.462639	0.530631	0.0843082	0.1499	0.85188	0.181637	0.132958	0.621164	0.377998
14371-10-9	NA	proposed	proposed	0.15711	NA	NA	proposed	NA	NA	NA	NA	NA	NA	NA	proposed	proposed	NA	NA	NA	NA	NA	NA	NA	proposed	NA	NA	proposed	NA
87-44-5	0.0285995	0.179522	proposed	0.161616	NA	0.00877062	0.032566	NA	0.129695	NA	0.0133445	0.0659115	NA	NA	0.0344607	proposed	0.00505873	NA	0.0459902	0.00744894	0.104409	0.038877	0.0473381	0.138376	0.0515381	NA	0.0288374	0.0855881
39924-52-2	NA	proposed	proposed	proposed	NA	NA	NA	NA	NA	NA	NA	NA	NA	NA	proposed	proposed	NA	NA	NA	NA	0.474641	NA	NA	proposed	NA	NA	proposed	NA
121-33-5	NA	proposed	proposed	proposed	NA	NA	NA	NA	NA	NA	NA	NA	NA	NA	proposed	proposed	NA	NA	NA	NA	0.150592	NA	NA	proposed	NA	NA	proposed	NA
119-36-8	0.819888	0.132431	0.106622	0.0952157	0.0289855	0.0255312	0.0394353	0.089345	0.0756923	0.0888921	0.161153	0.054541	0.0180791	NA	0.0167881	0.00418517	0.0507573	0.0460057	0.0285852	0.0729663	0.0995325	0.0279059	0.0382121	0.0410019	0.057585	0.0863779	0.0739907	0.0827504
106-70-7	0.0840903	0.224188	proposed	0.77939	NA	0.0447348	0.154028	NA	0.0417755	NA	0.103686	0.248247	NA	NA	0.680477	proposed	0.0259829	NA	0.0208093	0.222899	NA	0.0563593	0.0149839	0.883781	0.121716	NA	0.629452	0.250226
111-70-6	NA	proposed	0.0675271	0.235179	NA	NA	0.073314	0.0228955	0.837864	0.182263	NA	NA	0.100658	NA	0.167965	0.135503	NA	0.0709812	NA	NA	0.514809	NA	NA	proposed	NA	0.0844422	proposed	NA
111-14-8	0.035523	0.0764807	proposed	0.074667	NA	0.0153486	0.0349056	NA	0.115185	NA	0.0444817	0.104889	NA	NA	0.0248799	proposed	0.00766671	NA	0.0561657	0.0204846	0.126767	0.0244395	0.0473381	0.150058	0.0515381	NA	0.03223	0.0855881
2548-87-0	0.0384065	proposed	proposed	0.212828	NA	NA	NA	NA	NA	NA	NA	NA	NA	NA	proposed	proposed	0.0322006	NA	0.0433727	NA	NA	0.0682282	NA	proposed	NA	NA	0.109111	NA
123-92-2	0.513032	0.448085	0.0675271	0.525265	NA	0.111305	0.229571	0.0262438	0.176064	0.361824	0.156823	0.421271	0.0163503	0.0621337	0.462066	0.102554	0.0285167	0.0710653	0.108508	0.472562	0.161335	0.0849816	0.0149839	0.886617	0.106937	0.0863779	0.67915	0.490269
111-68-2	NA	proposed	proposed	proposed	NA	NA	NA	NA	0.529315	NA	NA	NA	NA	NA	proposed	proposed	NA	NA	NA	NA	NA	NA	NA	proposed	NA	NA	proposed	NA
629-33-4	NA	proposed	proposed	proposed	NA	NA	NA	NA	NA	NA	NA	NA	NA	NA	NA	proposed	NA	NA	NA	NA	0.666849	NA	NA	proposed	NA	NA	proposed	NA
105-66-8	NA	proposed	proposed	proposed	NA	NA	NA	NA	NA	NA	NA	NA	NA	NA	NA	proposed	NA	NA	NA	NA	NA	NA	NA	proposed	NA	NA	proposed	NA
108-64-5	NA	proposed	proposed	proposed	NA	NA	NA	NA	NA	NA	NA	NA	NA	NA	NA	proposed	NA	NA	NA	NA	0.170223	NA	NA	proposed	NA	NA	proposed	NA
110-93-0	0.0615886	0.327397	proposed	0.235671	NA	0.148279	0.187689	NA	0.0371394	NA	0.119846	0.198753	NA	NA	0.183631	proposed	0.00679701	NA	0.0158165	0.716536	NA	0.0495735	0.0299677	0.911202	0.12423	NA	0.706865	0.265588
111-65-9	NA	proposed	proposed	0.0823321	NA	NA	NA	NA	NA	NA	NA	NA	NA	NA	NA	proposed	NA	NA	NA	NA	0.112496	NA	NA	proposed	NA	NA	proposed	NA
106-28-5	NA	proposed	proposed	0.122961	NA	NA	NA	NA	NA	NA	NA	NA	NA	NA	NA	proposed	NA	NA	NA	NA	0.0818106	NA	NA	proposed	NA	NA	proposed	NA
3391-86-4	0.0480796	0.579605	0.0995137	0.300676	0.0615942	0.0888052	0.102775	0.0176384	0.671906	0.130417	0.4023	0.198765	0.0923616	NA	0.298481	0.123646	0.0420781	0.0460057	0.0540862	0.405252	0.234859	0.060305	0.168988	0.749181	0.11314	0.0951084	0.637134	0.203073
140-11-4	NA	proposed	proposed	NA	NA	NA	NA	NA	0.0391661	NA	NA	NA	NA	NA	NA	proposed	NA	NA	NA	NA	NA	NA	NA	proposed	NA	NA	proposed	NA
104-50-7	0.0928618	0.125589	proposed	0.0769917	NA	0.0263118	0.0445532	NA	0.229609	NA	0.0675738	0.128626	NA	NA	0.0899308	proposed	0.00880641	NA	0.0158165	0.072709	NA	0.0495735	0.0199785	0.64955	0.116741	NA	0.351417	0.163893
21188-58-9	NA	proposed	proposed	0.341917	NA	NA	NA	NA	NA	NA	NA	NA	NA	NA	NA	proposed	NA	NA	NA	NA	0.0843916	NA	NA	NA	NA	NA	proposed	NA
99-87-6	0.0275424	0.176609	proposed	0.023212	NA	0.00657796	0.0234646	NA	0.105385	NA	0.0521271	0.0474123	NA	NA	0.0639321	proposed	0.0156584	NA	0.0133255	0.0148979	NA	0.038877	0.039957	0.0688171	0.0486755	NA	0.0203558	0.0679519
111-13-7	NA	0.642267	proposed	NA	NA	NA	NA	NA	0.429781	NA	NA	NA	NA	NA	NA	proposed	NA	NA	NA	NA	0.342789	NA	NA	NA	NA	NA	proposed	NA
124-13-0	NA	proposed	proposed	0.0639478	NA	NA	NA	NA	0.499904	NA	NA	NA	NA	NA	NA	proposed	NA	NA	NA	NA	0.0845034	NA	NA	NA	NA	NA	proposed	NA
13019-20-0	NA	proposed	proposed	NA	NA	NA	NA	NA	NA	NA	NA	NA	NA	NA	NA	NA	NA	NA	NA	NA	NA	NA	NA	NA	NA	NA	proposed	NA
3681-71-8	NA	proposed	proposed	NA	NA	NA	NA	NA	NA	NA	NA	NA	NA	NA	NA	NA	NA	NA	NA	NA	0.365633	NA	NA	NA	NA	NA	proposed	NA
127-91-3	0.0256265	0.236385	proposed	0.0118407	NA	0.0109633	0.0349056	NA	0.0753566	NA	0.131381	0.0690983	NA	NA	0.0147662	NA	0.0133717	NA	0.00753328	0.00744894	NA	0.0362304	0.0543834	0.138376	0.0395511	NA	0.0305337	0.0543325
122-03-2	0.113875	proposed	proposed	0.0637784	NA	NA	NA	NA	NA	NA	NA	NA	NA	NA	NA	NA	0.0322006	NA	0.0491339	NA	0.0706161	0.0682282	NA	NA	NA	NA	0.109111	NA
80-56-8	0.0310049	0.179522	proposed	0.0599343	NA	0.0131559	0.0234646	NA	0.194539	0.0738143	0.115896	0.0532435	NA	NA	0.0947545	NA	0.0199336	NA	0.0162787	0.031658	NA	0.0530071	0.039957	0.191529	0.0850686	NA	0.483606	0.0714972
2785-89-9	0.0402043	0.097339	proposed	0.0109462	NA	0	0.0257034	NA	0.0579936	NA	0.0675738	0.0503306	NA	NA	0.0188117	NA	0.00994676	NA	0.0308379	0.0260713	NA	0.0702105	0.0316326	0.157755	0.0751894	NA	0.037319	0.123607
2497-18-9	0.0302729	0.227227	proposed	0.460982	NA	0.0285045	0.0863084	NA	0.81625	NA	0.0311372	0.0627331	NA	NA	0.247046	NA	0.0256471	NA	0.110806	0.175509	0.26007	0.0413513	0.0436933	0.187843	0.0676007	NA	0.427407	0.177053
1733-25-1	NA	proposed	proposed	NA	NA	NA	NA	NA	NA	NA	NA	NA	NA	NA	NA	NA	NA	NA	NA	NA	0.119398	NA	NA	NA	NA	NA	proposed	NA
7785-70-8	NA	proposed	NA	0.0786161	NA	NA	NA	NA	NA	NA	NA	NA	NA	NA	NA	NA	NA	NA	NA	NA	0.0595347	NA	NA	NA	NA	NA	proposed	NA
5989-27-5	0.0309472	proposed	NA	0.0674684	NA	NA	NA	NA	NA	NA	NA	NA	NA	NA	NA	NA	0.0322006	NA	0.0491339	NA	0.08981	0.0682282	NA	NA	NA	NA	0.109111	NA
123-96-6	NA	proposed	NA	NA	NA	NA	NA	NA	NA	NA	NA	NA	NA	NA	NA	NA	NA	NA	NA	NA	NA	NA	NA	NA	NA	NA	proposed	NA
111-87-5	0.0231453	0.41944	NA	0.0680029	NA	0.0219265	0.0302531	NA	0.794627	NA	0.0452538	0.132095	NA	NA	0.0404999	NA	0.00592769	NA	0.00301331	0.122545	NA	0.0428667	0.0577972	0.220457	0.0650211	NA	0.104998	0.143902
589-98-0	0.0424308	proposed	0.127946	0.342626	NA	NA	0.192616	0.0347319	0.632984	0.159053	NA	NA	0.0434437	0.0154448	0.495556	0.113635	0.0322006	0.13169	0.0491339	0.457686	0.190092	0.0682282	NA	0.750021	NA	0.142084	0.62254	NA
5989-54-8	NA	proposed	NA	NA	NA	NA	NA	NA	NA	NA	NA	NA	NA	NA	NA	NA	NA	NA	NA	NA	NA	NA	NA	NA	NA	NA	proposed	NA
13466-78-9	0.0256265	0.495705	NA	0.0132676	NA	0.00877062	0.0257034	NA	0.0556773	NA	0.127585	0.0627331	NA	NA	0.0344607	NA	0.00592769	NA	0.00753328	0.0223468	NA	0.0428667	0.0708518	0.0645349	0.0486755	NA	0.0237484	0.0785606
138-86-3	0.0299502	0.40057	NA	0.056252	NA	0.0109633	0.0349056	NA	0.291851	NA	0.0625707	0.0595627	NA	NA	0.126011	NA	0.0179478	NA	0.00602662	0.0223468	NA	0.0428667	0.0543834	0.187843	0.0395511	NA	0.1242	0.0855881
104-46-1	NA	proposed	NA	0.0731686	NA	NA	NA	NA	NA	NA	NA	NA	NA	NA	NA	NA	NA	NA	NA	NA	NA	NA	NA	NA	NA	NA	proposed	NA
106-73-0	NA	proposed	NA	NA	NA	NA	NA	NA	NA	NA	NA	NA	NA	NA	NA	NA	NA	NA	NA	NA	NA	NA	NA	NA	NA	NA	proposed	NA
586-62-9	0.028022	0.270457	NA	0.0246268	NA	0.0131559	0.0147302	NA	0.0954811	NA	0.0625707	0.0787158	NA	NA	0.0435108	NA	0.0145147	NA	0.0459902	0.0972386	NA	0.0482261	0.0316326	0.146182	0.0515381	NA	0.287412	0.0714972
142-92-7	0.0113857	0.267331	NA	0.311013	NA	0.0241192	0.110385	NA	0.754276	NA	0.0772015	0.0916946	NA	NA	0.647728	NA	0.00880641	NA	0.115862	0.137123	0.099881	0.0309671	0.026638	0.138376	0.0426989	NA	0.277811	0.222091
124-07-2	0.035523	0.0602575	NA	0.00954639	NA	0.0241192	0.0234646	NA	0.0556773	NA	0.0675738	0.0722943	NA	NA	0.0344607	NA	0.0133717	NA	0.0283253	0.00186224	0.148512	0.0309671	0.0332975	0.262158	0.0570726	NA	0.0271411	0.0679519
123-66-0	0.0123366	0.242525	NA	0.848681	NA	0.0644822	0.0863084	NA	0.0243011	NA	0.115896	0.116412	NA	NA	0.472889	NA	0.00994676	NA	0.00150666	0.598786	NA	0.0244395	0.00499462	0.331319	0.0650211	NA	0.204206	0.143902
2244-16-8	NA	proposed	NA	0.0806182	NA	NA	NA	NA	NA	NA	NA	NA	NA	NA	NA	NA	NA	NA	NA	NA	0.181134	NA	NA	NA	NA	NA	NA	NA
149-57-5	0.0511351	0.0695279	NA	0.0246268	NA	0.0153486	0.0349056	NA	0.0464103	NA	0.0133445	0.194817	NA	NA	0.108637	NA	0.0110878	NA	0.0689695	0.0111734	NA	0.038877	0.039957	0.363114	0.0801548	NA	0.0424079	0.0890884
109-21-7	0	proposed	NA	0.341666	NA	NA	NA	NA	NA	NA	NA	NA	NA	NA	NA	NA	NA	NA	NA	NA	NA	NA	NA	NA	NA	NA	NA	NA
141-06-0	NA	proposed	NA	NA	NA	NA	NA	NA	NA	NA	NA	NA	NA	NA	NA	NA	NA	NA	NA	NA	NA	NA	NA	NA	NA	NA	NA	NA
111-84-2	NA	proposed	NA	0.0823321	NA	NA	NA	NA	NA	NA	NA	NA	NA	NA	NA	NA	NA	NA	NA	NA	0.109307	NA	NA	NA	NA	NA	NA	NA
7787-20-4	NA	proposed	0	0.0445014	NA	NA	0.0175896	0.0227195	0.041554	0.0765438	NA	NA	0	0	0.00787137	0.0355134	NA	0.0676036	NA	NA	0.0927243	NA	NA	NA	NA	0.0108766	NA	NA
123-35-3	0.0270631	0.179522	NA	0.0246268	NA	0.0109633	0.032566	NA	0.064942	NA	0.0675738	0.0627331	NA	NA	0.0188117	NA	0.00880641	NA	0.00602662	0.104997	NA	0.0442022	0.0543834	0.0857254	0.0426989	NA	0.0921975	0.0714972
103-45-7	0.0256265	0.139492	NA	0.0740249	NA	0.0109633	0.0547253	NA	0.0356781	NA	0.0422576	0.0474123	NA	NA	0.121774	NA	0.02024	NA	0.102709	0.622625	NA	0.0296571	0.0283029	0.114498	0.0570726	NA	0.104998	0.137171
124-19-6	0.0384065	proposed	NA	0.0809265	NA	NA	NA	NA	0.123954	NA	NA	NA	NA	NA	NA	NA	0.0322006	NA	0.0314352	NA	0.137817	0.0682282	NA	NA	NA	NA	0.109111	NA
104-61-0	NA	proposed	NA	NA	NA	NA	NA	NA	NA	NA	NA	NA	NA	NA	NA	NA	NA	NA	NA	NA	NA	NA	NA	NA	NA	NA	NA	NA
821-55-6	NA	proposed	NA	0.139939	NA	NA	NA	NA	0.501434	NA	NA	NA	NA	NA	NA	NA	NA	NA	NA	NA	0.180485	NA	NA	NA	NA	NA	NA	NA
10482-56-1	0.026584	0.378394	NA	0.0657476	NA	0.0109633	0.032566	NA	0.148695	NA	0.0951996	0.0595627	NA	NA	0.0639321	NA	0.00880641	NA	0.00150666	0.0547915	0.0720368	0.0522778	0.0216434	0.202491	0.0291516	NA	0.0633953	0.0995362
123-25-1	0.025148	0.188312	NA	0.707376	NA	0.138783	0.0683308	NA	0.0256859	NA	0.0521271	0.0532435	NA	NA	0.169144	NA	0.00880641	NA	0	0.603459	NA	0.0375524	0.0216434	0.142289	0.070153	NA	0.0424079	0.147255
143-08-8	NA	proposed	0.0213244	NA	NA	NA	0.0261463	0.0415458	0.417777	0.0423966	NA	NA	0.0264805	NA	0.00242395	0.0148688	NA	0.0265212	NA	NA	0.120281	NA	NA	NA	NA	0	NA	NA
111-11-5	0.025148	0.120515	NA	0.849305	NA	0.0131559	0.0302531	NA	0.110298	NA	0.0400335	0.0532435	NA	NA	0.243879	NA	0.0168028	NA	0.00150666	0.00558671	NA	0.0309671	0.0216434	0.241543	0.0395511	NA	0.101798	0.0890884
106-25-2	0.0256265	0.182444	NA	0.0650817	NA	0.0131559	0.0470435	NA	0.110298	NA	0.0574263	0.0690983	NA	NA	0.0228571	NA	0.02024	NA	0.00150666	0.0446937	NA	0.0455405	0.0382921	0.169166	0.0515381	NA	0.236208	0.0820788
119-61-9	NA	proposed	NA	NA	NA	NA	NA	NA	NA	NA	NA	NA	NA	NA	NA	NA	NA	NA	NA	NA	NA	NA	NA	NA	NA	NA	NA	NA
103-36-6	0.028022	0.0718455	NA	0.0146929	NA	0.0175412	0.0190549	NA	0.0417755	NA	0.026689	0.0474123	NA	NA	0.0208344	NA	0.0156584	NA	0.0108381	0.195443	NA	0.027044	0.0299677	0.142289	0.0118886	NA	0.0505944	0.0679519
106-30-9	NA	proposed	NA	NA	NA	NA	NA	NA	NA	NA	NA	NA	NA	NA	NA	NA	NA	NA	NA	NA	NA	NA	NA	NA	NA	NA	NA	NA
626-77-7	NA	proposed	NA	NA	NA	NA	NA	NA	NA	NA	NA	NA	NA	NA	NA	NA	NA	NA	NA	NA	NA	NA	NA	NA	NA	NA	NA	NA
112-06-1	NA	proposed	NA	NA	NA	NA	NA	NA	NA	NA	NA	NA	NA	NA	NA	NA	NA	NA	NA	NA	0.184419	NA	NA	NA	NA	NA	NA	NA
112-05-0	0.0402043	0.0764807	NA	0.0752184	NA	0.0109633	0.0234646	NA	0.0464103	NA	0.0355854	0.0595627	NA	NA	0.0147662	NA	0.0122294	NA	0.0333541	0.0111734	0.121526	0.034911	0.0473381	0.172935	0.0515381	NA	0.0220521	0.0543325
143-28-2	NA	proposed	NA	NA	NA	NA	NA	NA	NA	NA	NA	NA	NA	NA	NA	NA	NA	NA	NA	NA	NA	NA	NA	NA	NA	NA	NA	NA
106-24-1	0.0285995	0.125589	NA	0.0873603	NA	0.00657796	0.0257034	NA	0.105385	NA	0.0333613	0.0595627	NA	NA	0.0248799	NA	0.00994676	NA	0.0183111	0.134717	0.0765703	0.059098	0.0349623	0.16538	0.0395511	NA	0.313014	0.0714972
60-33-3	0.0475023	0.0509871	NA	0.0101479	NA	0.0306972	0.0131445	NA	0.238165	NA	0.0378094	0.153382	NA	NA	0.113091	NA	0.0110878	NA	0.0383975	0.0167601	NA	0.0231404	0.0508991	0.227541	0.0570726	NA	0.0271411	0.0855881
60047-17-8	0.0386749	0.397412	NA	0.0330888	NA	0.0403972	0.114177	NA	0.0533608	NA	0.16032	0.0851809	NA	NA	0.126011	NA	0.000719443	NA	0.0612759	0.0998434	NA	0.0577269	0.073987	0.134444	0.151326	NA	0.143401	0.328092
506-17-2	NA	proposed	NA	NA	NA	NA	NA	NA	NA	NA	NA	NA	NA	NA	NA	NA	NA	NA	NA	NA	NA	NA	NA	NA	NA	NA	NA	NA
106-22-9	0.0257856	0.170807	NA	0.102887	NA	0.00657796	0.0349056	NA	0.115185	NA	0.0400335	0.0627331	NA	NA	0.0208344	NA	0.0194988	NA	0.0159464	0.0297958	0.147857	0.0579331	0.0708518	0.16538	0.0233973	NA	0.131162	0.0960625
34010-21-4	NA	NA	NA	0.091442	NA	NA	NA	NA	NA	NA	NA	NA	NA	NA	NA	NA	NA	NA	NA	NA	NA	NA	NA	NA	NA	NA	NA	NA
112-31-2	NA	NA	NA	0.0651037	NA	NA	NA	NA	0.253012	NA	NA	NA	NA	NA	NA	NA	NA	NA	NA	NA	0.157715	NA	NA	NA	NA	NA	NA	NA
706-14-9	0.0338946	0.0695279	NA	0.0203782	NA	0.0131559	0.0257034	NA	0.0579936	NA	0.0289131	0.0474123	NA	NA	0.0167889	NA	0.0122294	NA	0.00753328	0.031658	NA	0.0296571	0.0233082	0.0515531	0.0233973	NA	0.0569949	0.0714972
41519-18-0	NA	NA	NA	NA	NA	NA	NA	NA	NA	NA	NA	NA	NA	NA	NA	NA	NA	NA	NA	NA	0.156528	NA	NA	NA	NA	NA	NA	NA
106-32-1	0.0246698	0.101974	NA	0.251016	NA	0.0109633	0.0302531	NA	0.0371394	NA	0.0422576	0.0503306	NA	NA	0.0947545	NA	0.00592769	NA	0.0108381	0	NA	0.0296571	0.0283029	0.157755	0.0395511	NA	0.0985979	0.0820788
112-30-1	NA	NA	NA	0.0691417	NA	NA	NA	NA	0.30158	NA	NA	NA	NA	NA	NA	NA	NA	NA	NA	NA	0.153677	NA	NA	NA	NA	NA	NA	NA
626-82-4	NA	NA	NA	NA	NA	NA	NA	NA	NA	NA	NA	NA	NA	NA	NA	NA	NA	NA	NA	NA	NA	NA	NA	NA	NA	NA	NA	NA
112-14-1	NA	NA	0.0142162	0.120726	NA	NA	0.0261463	0.0210454	0.329335	0.0271568	NA	NA	0.0282088	NA	0.0890957	0.00418517	NA	0.0282707	NA	NA	0.113941	NA	NA	NA	NA	0.00912285	NA	NA
143-13-5	NA	NA	NA	NA	NA	NA	NA	NA	NA	NA	NA	NA	NA	NA	NA	NA	NA	NA	NA	NA	NA	NA	NA	NA	NA	NA	NA	NA
127-41-3	NA	NA	NA	NA	NA	NA	NA	NA	NA	NA	NA	NA	NA	NA	NA	NA	NA	NA	NA	NA	0.07951	NA	NA	NA	NA	NA	NA	NA
105-87-3	0.0632186	0.139059	0.0106622	0.104862	0	0.0326182	0.0242095	0.00741751	0.06517	0.126964	0.0594864	0.0849584	0.0298573	NA	0.0390867	0.0297039	0.0295036	0.00684353	0.110391	0.0473285	0.131254	0.0206661	0.040734	0.0669593	0.0192085	0.0143838	0.258885	0.0647002
110-38-3	0.158093	0.0811159	NA	0.010747	NA	0.0175412	0.0396692	NA	0.0417755	NA	0.0521271	0.0627331	NA	NA	0.0167889	NA	0.00994676	NA	0.023311	0.00558671	NA	0.0244395	0.00832437	0.114498	0.0291516	NA	0.0665956	0.0820788
112-17-4	NA	NA	NA	0.107829	NA	NA	NA	NA	NA	NA	NA	NA	NA	NA	NA	NA	NA	NA	NA	NA	NA	NA	NA	NA	NA	NA	NA	NA
6753-98-6	0.0270631	0.104292	NA	0.0113439	NA	0.0131559	0.0257034	NA	0.0753566	NA	0.0444817	0.0563997	NA	NA	0.0374832	NA	0.0190936	NA	0.0133255	0.0204846	NA	0.0415341	0.0349623	0.0773149	0.0253154	NA	0.03223	0.0679519
23089-26-1	NA	NA	NA	0.110921	NA	NA	NA	NA	NA	NA	NA	NA	NA	NA	NA	NA	NA	NA	NA	NA	0.118833	NA	NA	NA	NA	NA	NA	NA
