# Supplementary material for: Odorant receptors of Drosophila are sensitive to the molecular volume of odorants
Source: Sci Rep. 2016 Apr 26;6:25103. doi: 10.1038/srep25103 (PMC4844992; doi:10.1038/srep25103)
Supplement: Supplementary Information [file srep25103-s3.xlsx]

## Sheet: 53587_2_data_set_2083085_239n2v
cas-number	formula	name	volume
7732-18-5	H2O	water	19.8
7664-41-7	H3N	ammonia	21.8
124-38-9	CO2	carbon dioxide	33.5
67-56-1	CH4O	methanol	36.3
64-18-6	CH2O2	methanoic acid	39.2
75-07-0	CH3CHO	acetaldehyde	47.2
79-09-4	C3H6O2	propanoic acid	48.4
64-17-5	C2H6O	ethanol	53.1
64-19-7	C2H4O2	acetic acid	55.5
124-40-3	C2H7N	dimethylamine	57.1
554-12-1	C4H8O2	methyl propionate	58.6
107-02-8	C3H4O	2-propenal	59.9
556-82-1	C5H10O	3-methyl-2-buten-1-ol	60.1
625-33-2	C5H8O	3-penten-2-one	60.7
75-18-3	C2H6S	dimethyl sulfide	63.4
123-38-6	C3H6O	propanal	64.2
67-64-1	C3H6O	acetone	64.7
141-43-5	C2H7NO	ethanolamine	65
589-38-8	C6H12O	3-hexanone	69.3
928-94-9	C6H12O	Z2-hexenol	69.3
623-37-0	C6H14O	3-hexanol	69.3
928-96-1	C6H12O	Z3-hexenol	69.5
95-48-7	C7H8O	2-methylphenol	69.7
695-06-7	C6H10O2	gamma-hexalactone	70
591-78-6	C6H12O	2-hexanone	70.1
928-97-2	C6H12O	E3-hexenol	70.1
626-93-7	C6H14O	2-hexanol	70.3
66-25-1	C6H12O	hexanal	70.5
6728-26-3	C6H10O	E2-hexenal	70.5
589-91-3	C7H14O	4-methylcyclohexanol	70.7
71-23-8	C3H8O	1-propanol	71.2
67-63-0	C3H8O	isopropyl alcohol	71.8
97-64-3	C5H10O3	ethyl lactate	73
79-20-9	C3H6O2	methyl acetate	73.7
109-94-4	C3H6O2	ethyl methanoate	73.7
1775-43-5		Z11-octadecenyl acetate	73.9
65-85-0	C7H6O2	benzoic acid	74.5
127-17-3	C3H4O3	pyruvic acid	75.2
6622-76-0	C6H10O2	methyl tiglate	75.4
623-70-1	C6H10O2	ethyl trans-2-butenoate	76.3
624-24-8	C6H12O2	methyl pentanoate	76.8
98-86-2	C8H8O	acetophenone	77.4
90-00-6	C8H10O	2-ethylphenol	77.6
543-49-7	C7H16O	2-heptanol	78.4
60-12-8	C8H10O	phenethyl alcohol	79.1
96-48-0	C4H6O2	gamma-butyrolactone	79.6
5405-41-4	C6H12O3	ethyl 3-hydroxybutyrate	80.1
564-94-3	C10H14O	(1R)-(-)-myrtenal	80.5
50-21-5	C3H6O3	lactic acid	80.9
3068-88-0	C4H6O2	beta-butyrolactone	81.1
107-03-9	C3H8S	propanethiol	81.4
123-72-8	C4H8O	butanal	81.6
78-93-3	C4H8O	2-butanone	81.6
123-75-1	C4H9N	pyrrolidine	81.8
626-38-0	C7H14O2	sec-amyl acetate	82.4
470-82-6	C10H18O	1,8-cineole	83.7
638-11-9	C7H14O2	isopropyl butyrate	83.8
7452-79-1	C7H14O2	ethyl 2-methylbutanoate	83.9
629-19-6	C6H14S2	dipropyldisulphide	84
5837-78-5	C7H12O2	ethyl 2-methyl-2E-butenoate	84
624-41-9	C7H14O2	2-methyl butyl acetate	84.5
590-01-2	C7H14O2	butyl propanoate	84.6
539-82-2	C7H14O2	ethyl pentanoate	84.7
431-03-8	C4H6O2	2,3-butanedione	85
98-01-1	C5H4O2	furfural	85.5
628-63-7	C7H14O2	pentyl acetate	85.8
589-63-9	C8H16O	4-octanone	86.5
644-35-9	C9H12O	2-propylphenol	86.5
589-62-8	C8H18O	4-octanol	86.5
78-83-1	C4H10O	isobutyl alcohol	86.7
71-36-3	C4H10O	1-butanol	87.4
645-56-7	C9H12O	4-propylphenol	87.7
56-81-5	C3H8O3	glycerol	88
79-31-2	C4H8O2	isobutyric acid	89.2
470-67-7	C10H18O	1,4-cineol	89.2
513-86-0	C4H8O2	3-hydroxy-2-butanone	89.2
141-78-6	C4H8O2	ethyl acetate	89.6
107-92-6	C4H8O2	butyric acid	90.5
93-89-0	C9H10O2	ethyl benzoate	91.9
89-83-8	C10H14O	thymol	92.1
108-29-2	C5H8O2	gamma-valerolactone	95
513-85-9	C4H10O2	2,3-butanediol	95.3
89-82-7	C10H16O	(R)-(+)-pulegon	95.7
6485-40-1	C10H14O	(R)-(-)-carvone	96.8
2305-25-1	C8H16O3	ethyl 3-hydroxyhexanoate	97.1
107-87-9	C5H10O	2-pentanone	97.9
110-62-3	C5H10O	pentanal	98.1
616-25-1	C5H10O	1-penten-3-ol	98.2
89-78-1	C10H20O	menthol	98.9
78-70-6	C10H18O	linalool	99.3
5392-40-5	C10H16O	citral	100.5
24683-00-9	C9H14N2O	2-isobutyl-3-methoxypyrazine	100.8
97-53-0	C10H12O2	eugenol	100.9
97-54-1	C10H12O2	iso-eugenol	100.9
100-47-0	C7H5N	benzonitrile	100.9
3268-49-3	C4H8OS	methional	101.1
100-52-7	C7H6O	benzaldehyde	101.7
1192-62-7	C6H6O2	acetyl furan	102.4
110-60-1	C4H12N2	putrescine	102.5
591-68-4	C9H18O2	butyl valerate	103.3
546-80-5	C10H16O	(-)-alpha-thujone	103.6
6032-29-7	C5H12O	2-pentanol	103.7
123-51-3	C5H12O	3-methyl-butanol	103.7
705-86-2	C10H18O2	delta-decalactone	103.8
108-94-1	C6H10O	cyclohexanone	104.1
71-41-0	C5H12O	1-pentanol	104.4
5949-05-03	C10H18O	(S)-(-)-citronellal	104.9
109-52-4	C5H10O2	pentanoic acid	105
505-10-2	C4H10OS	3-methylthio-1-propanol	105.7
109-60-4	C5H10O2	propyl acetate	106.3
623-42-7	C5H10O2	methyl butyrate	106.8
105-37-3	C5H10O2	ethyl propionate	106.9
107-85-7	C5H13N	isoamylamine	107.5
503-74-2	C5H10O2	isopentanoic acid	107.6
106-44-5	C7H8O	4-methylphenol	108
108-39-4	C7H8O	3-methylphenol	108.3
93-15-2	C11H14O2	4-allyl-1,2-dimethoxybenzene	108.4
100-51-6	C7H8O	benzyl alcohol	108.7
108-93-0	C6H12O	cyclohexanol	110.1
100-66-3	C7H8O	4-methoxybenzene	110.2
110-54-3	C6H14	hexane	111.1
120-72-9	C8H7N	indole	111.2
90-02-8	C7H6O2	salicyl aldehyde	111.3
7778-87-2	C10H20O2	propyl heptanoate	111.3
2639-63-6	C10H20O2	hexyl butyrate	111.8
79-77-6	C13H20O	beta-ionone	113.7
3658-77-3	C6H8O3	4-hydroxy-2,5-dimethyl-3(2H)-furanone	113.9
4798-44-1	C6H12O	1-hexen-3-ol	114.5
90-05-1	C7H8O2	2-hydroxy-anisole	115.3
928-95-0	C6H12O	E2-hexenol	115.9
2883-98-9	C12H16O3	2,4,5-trimethoxy-1-propenylbenzene	116.7
140-29-4	C8H7N	benzyl cyanide	117.8
462-94-2	C5H14N2	cadaverine	119.9
122-78-1	C8H8O	phenylacetaldehyde	120.2
111-27-3	C6H14O	1-hexanol	120.4
5454-28-4	C11H22O2	butyl heptanoate	120.9
142-62-1	C6H12O2	hexanoic acid	123.2
123-86-4	C6H12O2	butyl acetate	123.2
106-36-5	C6H12O2	propyl propionate	123.9
105-54-4	C6H12O2	ethyl butyrate	124
18829-55-5	C7H12O	E2-heptenal	124.5
110-19-0	C6H12O2	isobutyl acetate	124.6
123-07-9	C8H10O	4-ethylphenol	125.6
123-11-5	C8H8O2	4-methoxybenzaldehyde	126.8
142-82-5		heptane	127.7
93-58-3	C8H8O2	methyl benzoate	127.8
6378-65-0	C12H24O2	hexyl hexanoate	129.7
105-21-5	C7H12O2	gamma-propyl-gamma-butyrolactone	130.3
111-71-7	C7H14O	heptanal	130.6
106-35-4	C7H14O	3-heptanone	131
110-43-0	C7H14O	2-heptanone	132
14371-10-9	C9H8O	3-phenyl-2E-propenal	132.4
87-44-5	C15H24	(-)-trans-caryophyllene	132.9
39924-52-2	C13H20O3	methyl jasmonate	136.2
121-33-5	C8H8O3	4hydroxy-3-methoxybenzaldehyde	136.4
119-36-8	C8H8O3	methyl salicylate	137.6
106-70-7	C7H14O2	methyl hexanoate	139.2
111-70-6	C7H16O	1-heptanol	139.6
111-14-8	C7H14O2	heptanoic acid	140.2
2548-87-0	C8H14O	E2-octenal	140.3
123-92-2	C7H14O2	isopentyl acetate	140.4
111-68-2	C7H17N	heptylamine	140.6
629-33-4	C7H14O2	hexyl methanoate	141
105-66-8	C7H14O2	propyl butanoate	141.5
108-64-5	C7H14O2	ethyl isovalerate	142
110-93-0	C8H14O	6-methyl-5-hepten-2-one	142.1
111-65-9	C8H18	octane	142.7
106-28-5	C15H26O	E,E-farnesol	145.1
3391-86-4	C8H16O	1-octen-3-ol	145.9
140-11-4	C9H10O2	benzyl acetate	146.1
104-50-7	C8H14O2	gamma-octalactone	146.5
21188-58-9	C7H14O3	methyl 3-hydroxy hexanoate	148.7
99-87-6	C10H14	p-cymene	148.8
111-13-7	C8H16O	2-octanone	148.8
124-13-0	C8H16O	octanal	149.1
13019-20-0	C8H16O	2-methyl-3-heptanone	150.1
3681-71-8	C8H14O2	Z3-hexenyl acetate	150.9
127-91-3	C10H16	beta-pinene	151.5
122-03-2	C10H12O	4-isopropylbenzaldehyde	151.6
80-56-8	C10H16	alpha-pinene	151.7
2785-89-9	C9H12O2	4-ethylguaiacol	152
2497-18-9	C8H14O2	E2-hexenyl acetate	152.3
1733-25-1	C8H14O2	isopropyl tiglate	152.6
7785-70-8	C10H16	(+)-alpha-pinene	153.5
5989-27-5	C10H16	(R)-(+)-limonene	153.8
123-96-6	C8H18O	2-octanol	154.5
111-87-5	C8H18O	1-octanol	154.9
589-98-0	C8H18O	3-octanol	154.9
5989-54-8	C10H16	L-limonen	155.1
13466-78-9	C10H16	3-carene	155.3
138-86-3	C10H16	limonene	155.4
104-46-1	C10H12O	4-propenyl anisole	155.7
106-73-0	C8H16O2	methyl heptanoate	156
586-62-9	C10H16	terpinolene	156.1
142-92-7	C8H16O2	hexyl acetate	156.4
124-07-2	C8H16O2	octanoic acid	156.8
123-66-0	C8H16O2	ethyl hexanoate	157
2244-16-8	C10H14O	(S)-(+)-carvone	157.2
149-57-5	C8H16O2	2-ethylhexanoic acid	158.1
109-21-7	C8H16O2	butyl butanoate	158.7
141-06-0	C8H16O2	propyl pentanoate	159.6
111-84-2	C9H20	nonane	159.8
7787-20-4	C10H16O	(1R)-(-)-fenchone	160.1
123-35-3	C10H16	beta-myrcene	160.4
103-45-7	C10H12O2	phenethyl acetate	162.3
124-19-6	C9H18O	nonanal	162.9
104-61-0	C9H16O2	gamma-pentyl-gamma-butyrolactone	162.9
821-55-6	C9H18O	nonanone	164.4
10482-56-1	C10H18O	alpha-terpineol	166.6
123-25-1	C8H14O4	diethyl succinate	167.5
143-08-8	C9H20O	1-nonanol	168
111-11-5	C9H18O2	methyl octanoate	172.1
106-25-2	C10H18O	nerol	172.6
119-61-9	C13H10O	benzophenone	172.6
103-36-6	C11H12O2	ethyl cinnamate	172.7
106-30-9	C9H18O2	ethyl heptanoate	172.9
626-77-7	C9H18O2	propyl hexanoate	173.5
112-06-1	C9H18O2	heptyl acetate	173.5
112-05-0	C9H18O2	nonanoic acid	174.4
143-28-2	C18H36O	oleyl alcohol	175.9
106-24-1	C10H18O	geraniol	176.2
60-33-3	C18H32O2	linoleic acid	176.7
60047-17-8	C10H18O2	linalool oxide	177.6
506-17-2	C18H34O2	cis-vaccenic acid	178.9
106-22-9	C10H20O	beta-citronellol	179.4
34010-21-4	C18H34O2	Z11-hexdecenyl acetate	181.2
112-31-2	C10H20O	decanal	182
706-14-9	C10H18O2	gamma-decalactone	184.4
41519-18-0	C10H18O2	isoamyl tiglate	184.7
106-32-1	C10H20O2	ethyl octanoate	187.6
112-30-1	C10H22O	decanol	188.2
626-82-4	C10H20O2	butyl hexanoate	189
112-14-1	C10H20O2	octyl acetate	189.5
143-13-5	C11H22O2	nonyl acetate	207
127-41-3	C13H20O	alpha-ionone	210.3
105-87-3	C12H20O2	geranyl acetate	211.5
110-38-3	C12H24O2	ethyl decanoate	223.5
112-17-4	C12H24O2	decyl acetate	227.9
6753-98-6	C15H24	alpha-humulene	231.4
23089-26-1	C15H26O	alpha-bisabolol	252.2
